# Supplementary material for: Research and experimental verification on the mechanisms of cellular senescence in triple-negative breast cancer
Source: PeerJ. 2024 Feb 29;12:e16935. doi: 10.7717/peerj.16935 (PMC10909353; doi:10.7717/peerj.16935)
Supplement: Data S1 [file peerj-12-16935-s006.zip]

Archive with 35 entries (26 files):
- The raw data of experiments/
- The raw data of experiments/PCR results of signatures/
- The raw data of experiments/PCR results of signatures/PCR.pdf
- The raw data of experiments/TRANSWELL/
- The raw data of experiments/TRANSWELL/MDA-MB-231/
- The raw data of experiments/TRANSWELL/MDA-MB-231/invasion/
- The raw data of experiments/TRANSWELL/MDA-MB-231/invasion/si ACP5 1.jpg
- The raw data of experiments/TRANSWELL/MDA-MB-231/invasion/si ACP5 2.jpg
- The raw data of experiments/TRANSWELL/MDA-MB-231/invasion/si ACP5 3.jpg
- The raw data of experiments/TRANSWELL/MDA-MB-231/invasion/si NC 1.jpg
- The raw data of experiments/TRANSWELL/MDA-MB-231/invasion/si NC 2.jpg
- The raw data of experiments/TRANSWELL/MDA-MB-231/invasion/si NC 3.jpg
- The raw data of experiments/TRANSWELL/MDA-MB-231/migration/
- The raw data of experiments/TRANSWELL/MDA-MB-231/migration/si ACP5 1.jpg
- The raw data of experiments/TRANSWELL/MDA-MB-231/migration/si ACP5 2.jpg
- The raw data of experiments/TRANSWELL/MDA-MB-231/migration/si ACP5 3.jpg
- The raw data of experiments/TRANSWELL/MDA-MB-231/migration/si NC 1.jpg
- The raw data of experiments/TRANSWELL/MDA-MB-231/migration/si NC 2.jpg
- The raw data of experiments/TRANSWELL/MDA-MB-231/migration/si NC 3.jpg
- The raw data of experiments/TRANSWELL/MDA-MB-468/
- The raw data of experiments/TRANSWELL/MDA-MB-468/invasion/
- The raw data of experiments/TRANSWELL/MDA-MB-468/invasion/si ACP5 1.jpg
- The raw data of experiments/TRANSWELL/MDA-MB-468/invasion/si ACP5 2.jpg
- The raw data of experiments/TRANSWELL/MDA-MB-468/invasion/si ACP5 3.jpg
- The raw data of experiments/TRANSWELL/MDA-MB-468/invasion/si NC 1.jpg
- The raw data of experiments/TRANSWELL/MDA-MB-468/invasion/si NC 2.jpg
- The raw data of experiments/TRANSWELL/MDA-MB-468/invasion/si NC 3.jpg
- The raw data of experiments/TRANSWELL/MDA-MB-468/migration/
- The raw data of experiments/TRANSWELL/MDA-MB-468/migration/si ACP5 1.jpg
- The raw data of experiments/TRANSWELL/MDA-MB-468/migration/si ACP5 2.jpg
- The raw data of experiments/TRANSWELL/MDA-MB-468/migration/si ACP5 3.jpg
- The raw data of experiments/TRANSWELL/MDA-MB-468/migration/si NC 1.jpg
- The raw data of experiments/TRANSWELL/MDA-MB-468/migration/si NC 2.jpg
- The raw data of experiments/TRANSWELL/MDA-MB-468/migration/si NC 3.jpg
- The raw data of experiments/TRANSWELL/Relative level of invasion and migration.xlsx
