# Supplementary material for: Research and experimental verification on the mechanisms of cellular senescence in triple-negative breast cancer
Source: PeerJ. 2024 Feb 29;12:e16935. doi: 10.7717/peerj.16935 (PMC10909353; doi:10.7717/peerj.16935)
Supplement: Data S1 [file peerj-12-16935-s006.zip › The raw data of experiments/TRANSWELL/Relative level of invasion and migration.xlsx]

## Sheet: PCR
MMP28										MMP28				MMP28
MCF10A			MDA-MB-468			MDA-MB-231				MCF10A	MDA-MB-468	MDA-MB-231		MCF10A	MDA-MB-468	MDA-MB-231
12.78	22.19	9.41	12.24	18.7	6.46	12.19	18.93	6.74		0	-2.95	-2.67		1	7.72749	6.36429
12.52	22.84	10.32	12.67	19.31	6.64	12.27	18.48	6.21		0.91	-2.77	-3.2		0.532185	6.82108	9.18959
12.54	22.58	10.04	12.94	19.27	6.33	12.32	18.72	6.4		0.63	-3.08	-3.01		0.646176	8.45614	8.05564
CT83(负)										CT83(负)				CT83(负)
MCF10A			MDA-MB-468			MDA-MB-231				MCF10A	MDA-MB-468	MDA-MB-231		MCF10A	MDA-MB-468	MDA-MB-231
15.49	20.73	5.24	15.62	22.6	6.98	15.49	22.4	6.91		0	1.74	1.67		1	0.29937	0.314253
15.37	20.33	4.96	15.73	23.15	7.42	15.45	23.27	7.82		-0.28	2.18	2.58		1.21419	0.220676	0.167241
15.67	20.05	4.38	15.92	22.71	6.79	15.36	22.56	7.2		-0.86	1.55	1.96		1.81504	0.34151	0.257028
ACP5										ACP5				ACP5
MCF10A			MDA-MB-468			MDA-MB-231				MCF10A	MDA-MB-468	MDA-MB-231		MCF10A	MDA-MB-468	MDA-MB-231
12.78	19.96	7.18	12.24	18.13	5.89	12.19	18.08	5.89		0	-1.29	-1.29		1	2.44528	2.44528
12.52	19.91	7.39	12.67	17.44	4.77	12.27	17.68	5.41		0.21	-2.41	-1.77		0.864537	5.31474	3.41054
12.54	20.16	7.62	12.94	17.97	5.03	12.32	17.52	5.2		0.44	-2.15	-1.98		0.737135	4.43828	3.94493
KRT6A										KRT6A				KRT6A
MCF10A			MDA-MB-468			MDA-MB-231				MCF10A	MDA-MB-468	MDA-MB-231		MCF10A	MDA-MB-468	MDA-MB-231
12.78	21.59	8.81	12.24	19.34	7.1	12.19	18.84	6.65		0	-1.71	-2.16		1	3.27161	4.46915
12.52	20.93	8.41	12.67	18.71	6.04	12.27	19.24	6.97		-0.4	-2.77	-1.84		1.31951	6.82108	3.5801
12.54	21.77	9.23	12.94	19.38	6.44	12.32	18.79	6.47		0.42	-2.37	-2.34		0.747425	5.16941	5.06303

## Sheet: transwell
migration
	si NC			si ACP5
MDA-MB-468	23	17	13	4	7	6
MDA-MB-231	31	19	20	5	5	12
invasion
	si NC			si ACP5
MDA-MB-468	16	12	20	4	6	8
MDA-MB-231	21	15	19	3	7	5
